# Supplementary material for: Operational outcomes of propofol sedation versus fentanyl, midazolam and diphenhydramine sedation for endoscopies and colonoscopies at an academic medical center
Source: PLoS One. 2023 Nov 27;18(11):e0294418. doi: 10.1371/journal.pone.0294418 (PMC10681235; doi:10.1371/journal.pone.0294418)
Supplement: S2 File — GI proceduralist and nursing satisfaction scores. (XLSX) [file pone.0294418.s002.xlsx]

## Sheet: PatientAndOperationa_DATA_LABEL
Satisfaction Scores
Record ID	Please choose your role on the GI team	Were you working in the University of Colorado Hospital GI Unit between 1/1/21 and 10/22/21?	How satisfied (on a scale of 1-100) were you with Nurse Administered Sedation for GI Luminal procedures between the dates of 1/1/21 to 6/30/21?	How satisfied (on a scale of 1-100) were you with Monitored Anesthesia Care for GI Luminal procedures between the dates of 7/1/21 to 10/22/21?	Complete?
1	Nurse	Yes	50	100	Complete
2	Proceduralist (MD/DO)	Yes	90	97	Complete
3	Nurse	Yes	84	73	Complete
4	Proceduralist (MD/DO)	Yes	90	90	Complete
5	Nurse	Yes	50	100	Complete
6	Nurse	Yes	10	100	Complete
7	Nurse	Yes	34	100	Complete
8	Nurse	Yes	100	70	Complete
9	Nurse	Yes	75	99	Complete
10	Nurse	Yes	50	100	Complete
11	Proceduralist (MD/DO)	Yes	70	90	Complete
12	Nurse	Yes	25	100	Complete
13	Proceduralist (MD/DO)	Yes	60	100	Complete
14	Proceduralist (MD/DO)	Yes	70	100	Complete
15	Proceduralist (MD/DO)	Yes	70	85	Complete
16	Nurse	Yes	54	92	Complete
17	Nurse	Yes	50	85	Complete
18	Proceduralist (MD/DO)	Yes	40	95	Complete
19	Nurse	Yes	15	100	Complete
20	Nurse	Yes	50	97	Complete
21	Nurse	Yes	80	100	Complete
22	Nurse	Yes	33	99	Complete
23	Nurse	Yes	9	95	Complete
24	Nurse	Yes	70	90	Complete
25	Nurse	Yes	60	80	Complete
26	Nurse	Yes	10	100	Complete
27	Nurse	No			Complete
28	Nurse	Yes	85	95	Complete
29	Nurse	Yes		100	Incomplete
30	Nurse	Yes	70	100	Complete
31	Nurse	No			Complete
32	Nurse	Yes	0	100	Complete
33	Proceduralist (MD/DO)	Yes	75	80	Complete
34	Proceduralist (MD/DO)	Yes	10	90	Complete
35	Proceduralist (MD/DO)	Yes	59	37	Complete
36	Proceduralist (MD/DO)	Yes	84	79	Complete
37	Proceduralist (MD/DO)	Yes	80	90	Complete
38	Nurse	Yes	26	90	Complete
39	Proceduralist (MD/DO)	No			Complete
40	Nurse	Yes	50	92	Complete
41	Nurse	No			Complete
42	Proceduralist (MD/DO)	Yes	85	100	Complete
43	Nurse	Yes	19	100	Complete
44	Proceduralist (MD/DO)	Yes	80	94	Complete
45	Nurse	No			Complete
46	Nurse	Yes	50	100	Complete
47	Proceduralist (MD/DO)	Yes	50	80	Complete
48	Nurse	Yes	74	90	Complete

## Sheet: Sheet3
Satisfaction with Conscious Sedation vs MAC
	Conscious Sedation	MAC		Counts
Proceduralist	67.5333	87.1333		16
Nurse	47.5185	94.5357		27
	21.507	15.6336
	27.0646	8.40406
